# Supplementary material for: Implementing the IMPALA continuous monitoring system for paediatric critical care in Malawi: A mixed methods study of barriers and facilitators
Source: PLoS One. 2025 Aug 12;20(8):e0329265. doi: 10.1371/journal.pone.0329265 (PMC12342236; doi:10.1371/journal.pone.0329265)
Supplement: S1 Table — (XLSX) [file pone.0329265.s001.xlsx]

## Sheet: Supplimentary table 1
Characteristics	Healthcare providers (n=14)	Caregivers (n=9)	Total Participants
			n (%)
Healthcare Provider Gender
Male	4	0	28.5714
Female	10	0	71.4286
Caregiver Gender
Male	0	0	.
Female	0	9	100
Healthcare Providers Age group
20-30	5	0	35.7143
31-40	7	0	50
41-50+	2	0	14.2857
Caregiver Age group
20-30	0	6	66.6667
31-40	0	2	22.2222
41-50+	0	1	11.1111
Education
None	0	2	22.2222
Primary	0	4	44.4444
Secondary	0	3	33.3333
Diploma	7	0	50
Bachelors	7	0	50
Occupation
Housewife	0	2	22.2222
Farmer	0	4	44.4444
Businesswoman	0	2	22.2222
Nurse midwife technician	7	0	50
Nursing officer	5	0	35.7143
Clinicical Officers	2	0	14.2857
Years of experience
1-5yrs	8	0	57.1429
6-10yrs	5	0	35.7143
11-21yrs	1	0	7.14286
