# Supplementary material for: Implementing the IMPALA continuous monitoring system for paediatric critical care in Malawi: A mixed methods study of barriers and facilitators
Source: PLoS One. 2025 Aug 12;20(8):e0329265. doi: 10.1371/journal.pone.0329265 (PMC12342236; doi:10.1371/journal.pone.0329265)
Supplement: S2 Table — (XLSX) [file pone.0329265.s002.xlsx]

## Sheet: Supplimentary Table 2
Healthcare providers Characteristics (n=24)
Demographic data	Attributes	Descriptive statistics
Gender		n (%)
	Male	7 (29.2)
	Female	17 (70.8 )
Healthcare Providers Age		Mean (SD)
	Age in years	33.4 (6.9)
Current Professional Role		n (%)
	Medical doctor	1 (4.2)
	Clinician	2 (8.3)
	Nursing officers	6 (25)
	Nurse Midwife Technician	13 (54.2)
	Registered Nurse Technician	2 (8.3)
Current role working experience in years		n (%)
	1month -1 yr	7 (29.2)
	2yrs-5yrs	8 (33.3)
	6yrs-10yrs	5 (20.8)
	>11yrs	4 (16.7)
Total medical experience in years		n (%)
	11 months	1 (4.2)
	1yr-5yrs	8 (33.3)
	6yrs-10yrs	7 (29.2)
	>11yrs	8 (33.3)
Education level		n (%)
	Bachelors in Nursing and Midwifery	7 (29.2)
	Diploma in Nursing and Midwifery	17 (70.8)
Specialised training		n (%)
	Clinical Medicine	2 (8.3)
	General Nursing	1 (4.2)
	Medicine and surgery	1 (4.2)
	Nursing and Midwifery	14 (58.3)
	Paediatric Nursing	5 (20.8)
	Registered Nursing	10 (4.2)
