# Supplementary material for: Implementing the IMPALA continuous monitoring system for paediatric critical care in Malawi: A mixed methods study of barriers and facilitators
Source: PLoS One. 2025 Aug 12;20(8):e0329265. doi: 10.1371/journal.pone.0329265 (PMC12342236; doi:10.1371/journal.pone.0329265)
Supplement: S3 Table — (XLSX) [file pone.0329265.s003.xlsx]

## Sheet: Sheet1
Children and Caregiver Characteristics (n=72)
Characteristics	Attributes	Descriptive statistics
Children age		Mean (SD)
	Age in months	5.4 (3.1)
Children gender		n (%)
	Female	36 (50)
	Male	36 (50)
Reasons for children's HDU admission		n (%)
	Circulatory	4 (5.6)
	Gastral intestinal	1 (1.4)
	Neurological	24 (33.3)
	Respiratory	39 (54.2)
	Sepsis/other	4 (5.6)
Caregivers age		Mean (SD)
	Age in years	28.7 (9.7)
Caregivers gender		n (%)
	Female	69 (95.8)
	Male	3 (4.2)
Caregivers education level		n (%)
	No school/primary incomplete	47 (65.3)
	Primary completed	12 (16.7)
	Secondary completed	13 (18.1)
Caregivers employment status		n (%)
	Self-employed	8 (11.1)
	Housewife	25 (34.7)
	Farmer	23 (31.9)
	Business	4 (5.6)
	Piece work	11 (15.3)
	Unemployed	1 (1.4)
IMPALA participation decision making		n (%)
	Mother	36 (50)
	Grandmother	6 (8.3)
	Father	2 (2.8)
	Non response	28 (38.9)
